# Supplementary material for: Long-term fluorescence live imaging of honeybee embryos using light sheet fluorescence microscopy and halocarbon-based liquids
Source: Biol Open. 2025 Sep 26;14(9):bio062151. doi: 10.1242/bio.062151 (PMC12505272; doi:10.1242/bio.062151)
Supplement: Table S4. Metadata and imaging parameters for the long-term live imaging datasets DS0001–DS0018. [file biolopen-14-062151-TableS4.xlsx]

## Sheet: Netschitailo2025A-DS0001
Dataset (DS)	DS0001
Species	Apis mellifera (Linnaeus) Arthropoda → Insecta → Hymenoptera → Apidae
Subspecies / Strain	carnica
Line / Subline	Not Applicable
Genotype	Not Applicable
Imaging Culture	outdoor hive (6 Zander combs) with 1 queen, 103 to 105 workers
Imaging Culture Medium	natural environment (Institut für Bienenkunde, Oberusel, Germany)
Imaging Culture Rearing Conditions	natural environment (Institut für Bienenkunde, Oberusel, Germany)
Embryo Collection	queen caged for 1:30 h on small boxes with plasic combs (Jenter Queen Rearing Kit, Karl Jenter GmbH, Frickenhausen)
Pre-Imaging Treatment	mRNA solution injection 1:30 - 3 h after after embryo collection at room temperature in a humidified chamber injection of 600 ng/µl mRNA solution in nuclease-free water with a pressure of 720 hPa for 100 ms using ICSI-micropipettes (with spike, straight, ID: 5 μm, BA: 0°, BL: 0 mm, TL: ~ 8mm, PL: 55 mm, glass: BM100T-10P, VICsp-5-0-0-55, BioMedical Instruments, Zöllnitz), a MK1 micromanipulator (…
LSFM Implementation	sample chamber-based digital scanned laser light sheet fluorescence microscope (DSLM)
Laser Lines	488 nm / 60 mW diode laser (PhoxX 488-60, Omicron-Laserage Laserprodukte GmbH, Rodgau-Dudenhofen, Germany)
Excitation Objective	2.5× NA 0.06 EC Epiplan-Neofluar objective (422320-9900-000, Carl Zeiss, Göttingen, Germany)
Emission Objective	10× NA 0.3 W N-Achroplan objective (420947-9900-000, Carl Zeiss, Göttingen, Germany)
Emission Filters	525/50 single-band bandpass filter (FF03-525/50-25, Semrock/AHF Analysentechnik AG, Tübingen, Germany)
Camera	high-resolution CCD (Clara, Andor, Belfast, United Kingdom), 14 bit, 1040×1392 pixel (pitch 6.45 µm)
Dataset File Type	TIFF, 16-bit grayscale (planes saved as Z stacks in ZIP-compressed container files, indicated as PL(ZS))
Pre-Mounting Preparation	no dechorionation
Mounting Method	cobweb holder mounting method (embryos are attached to a thin agarose film spanning a slotted hole)
Mounting Agarose	1% (wt/vol) low-melt agarose (6351.2, Carl Roth, Karlsruhe, Germany) in autoclaved tap water
Imaging Buffer	autoclaved tap water
Imaging Temperature	34.5°C
Embryogenic Events	blastoderm formation (partially), early gastrulation, germband elongation, germband retraction, dorsal closure, muscular movement
Views	lateral (illumination ventral)
Retrieval	hatched in the microscope
Dataset Size	103 Gigabyte
Dataset Access (DOI)	10.5281/zenodo.13946167 + 10.5281/zenodo.13946187 + 10.5281/zenodo.13946233
Figures	Figure 2A, B, C
Supplementary Figures	Supplementary Figure 5A, B
Supplementary Videos	Supplementary Video 2
Comment	-
Time Points (TP)	113 (TP0001-TP0113)
TP Interval	30 min
Total Time ((TP-1)×TP Interval)	56:00 h
Directions (DR)	1 (DR0001)
DR Orientations	0°
Channels (CH)	1 (CH0001)
CH0001 Excitation	488 nm
CH0001 Beam Waist Radius	~3.5 µm
CH0001 Rayleigh Length	~101 µm
CH0001 Laser Power	135 µW (close to the embryo)
CH0001 Exposure Time	50 ms
CH0001 Emission Filter	525/50 single-band bandpass filter
CH0001 Theoretical Lateral / Axial Resolution	~850 nm / ~3,200 nm
Tiles (TL)	3 (TL0001-TL0003)
Tiles Order	xyz / 1 in x / 3 in y / 1 in z
Planes (PL)	233 (PL0001-PL0233)
Z Spacing	2.58 µm
Z Distance (PL×Z Spacing)	601.14 µm
X-Dimensions (XD)	1040 pixels
X Spacing	0.645 µm
X Length (XD×X Spacing)	670.8 µm
Y-Dimensions (YD)	1392 pixels
Y Spacing	0.645 µm
Y Length (YD×Y Spacing)	897.84 µm

## Sheet: Netschitailo2025A-DS0002
Dataset (DS)	DS0002
Species	Apis mellifera (Linnaeus) Arthropoda → Insecta → Hymenoptera → Apidae
Subspecies / Strain	carnica
Line / Subline	Not Applicable
Genotype	Not Applicable
Imaging Culture	outdoor hive (6 Zander combs) with 1 queen, 103 to 105 workers
Imaging Culture Medium	natural environment (Institut für Bienenkunde, Oberusel, Germany)
Imaging Culture Rearing Conditions	natural environment (Institut für Bienenkunde, Oberusel, Germany)
Embryo Collection	queen caged for 1:30 h on small boxes with plasic combs (Jenter Queen Rearing Kit, Karl Jenter GmbH, Frickenhausen)
Pre-Imaging Treatment	mRNA solution injection 1:30 - 3 h after after embryo collection at room temperature in a humidified chamber injection of 600 ng/µl mRNA solution in nuclease-free water with a pressure of 720 hPa for 100 ms using ICSI-micropipettes (with spike, straight, ID: 5 μm, BA: 0°, BL: 0 mm, TL: ~ 8mm, PL: 55 mm, glass: BM100T-10P, VICsp-5-0-0-55, BioMedical Instruments, Zöllnitz), a MK1 micromanipulator (…
LSFM Implementation	sample chamber-based digital scanned laser light sheet fluorescence microscope (DSLM)
Laser Lines	488 nm / 60 mW diode laser (PhoxX 488-60, Omicron-Laserage Laserprodukte GmbH, Rodgau-Dudenhofen, Germany)
Excitation Objective	2.5× NA 0.06 EC Epiplan-Neofluar objective (422320-9900-000, Carl Zeiss, Göttingen, Germany)
Emission Objective	10× NA 0.3 W N-Achroplan objective (420947-9900-000, Carl Zeiss, Göttingen, Germany)
Emission Filters	525/50 single-band bandpass filter (FF03-525/50-25, Semrock/AHF Analysentechnik AG, Tübingen, Germany)
Camera	high-resolution CCD (Clara, Andor, Belfast, United Kingdom), 14 bit, 1040×1392 pixel (pitch 6.45 µm)
Dataset File Type	TIFF, 16-bit grayscale (planes saved as Z stacks in ZIP-compressed container files, indicated as PL(ZS))
Pre-Mounting Preparation	no dechorionation
Mounting Method	cobweb holder mounting method (embryos are attached to a thin agarose film spanning a slotted hole)
Mounting Agarose	1% (wt/vol) low-melt agarose (6351.2, Carl Roth, Karlsruhe, Germany) in autoclaved tap water
Imaging Buffer	autoclaved tap water
Imaging Temperature	34.5°C
Embryogenic Events	blastoderm formation (partially), early gastrulation, germband elongation (partially)
Views	ventral
Retrieval	hatched in the microscope
Dataset Size	34.7 Gigabyte
Dataset Access	10.5281/zenodo.13946239
Figures	Figure 2A, C, D; Figure 4A, C
Supplementary Figures	Supplementary Figure 5A, B
Supplementary Videos	Supplementary Video 1
Comment	-
Time Points (TP)	54 (TP0001-TP0054)
TP Interval	30 min
Total Time ((TP-1)×TP Interval)	26:30 h
Directions (DR)	1 (DR0001)
DR Orientations	0°
Channels (CH)	1 (CH0001)
CH0001 Excitation	488 nm
CH0001 Beam Waist Radius	~3.5 µm
CH0001 Rayleigh Length	~101 µm
CH0001 Laser Power	135 µW (close to the embryo)
CH0001 Exposure Time	50 ms
CH0001 Emission Filter	525/50 single-band bandpass filter
CH0001 Theoretical Lateral / Axial Resolution	~850 nm / ~3,200 nm
Tiles (TL)	2 (TL0001-TL0002)
Tiles Order	xyz / 1 in x / 2 in y / 1 in z
Planes (PL)	233 (PL0001-PL0233)
Z Spacing	2.58 µm
Z Distance (PL×Z Spacing)	601.14 µm
X-Dimensions (XD)	1040 pixels
X Spacing	0.645 µm
X Length (XD×X Spacing)	670.8 µm
Y-Dimensions (YD)	1392 pixels
Y Spacing	0.645 µm
Y Length (YD×Y Spacing)	897.84 µm

## Sheet: Netschitailo2025A-DS0003
Dataset (DS)	DS0003
Species	Apis mellifera (Linnaeus) Arthropoda → Insecta → Hymenoptera → Apidae
Subspecies / Strain	carnica
Line / Subline	Not Applicable
Genotype	Not Applicable
Imaging Culture	outdoor hive (6 Zander combs) with 1 queen, 103 to 105 workers
Imaging Culture Medium	natural environment (Institut für Bienenkunde, Oberusel, Germany)
Imaging Culture Rearing Conditions	natural environment (Institut für Bienenkunde, Oberusel, Germany)
Embryo Collection	queen caged for 1:30 h on small boxes with plasic combs (Jenter Queen Rearing Kit, Karl Jenter GmbH, Frickenhausen)
Pre-Imaging Treatment	mRNA solution injection 1:30 - 3 h after after embryo collection at room temperature in a humidified chamber injection of 600 ng/µl mRNA solution in nuclease-free water with a pressure of 720 hPa for 100 ms using ICSI-micropipettes (with spike, straight, ID: 5 μm, BA: 0°, BL: 0 mm, TL: ~ 8mm, PL: 55 mm, glass: BM100T-10P, VICsp-5-0-0-55, BioMedical Instruments, Zöllnitz), a MK1 micromanipulator (…
LSFM Implementation	sample chamber-based digital scanned laser light sheet fluorescence microscope (DSLM)
Laser Lines	488 nm / 60 mW diode laser (PhoxX 488-60, Omicron-Laserage Laserprodukte GmbH, Rodgau-Dudenhofen, Germany)
Excitation Objective	2.5× NA 0.06 EC Epiplan-Neofluar objective (422320-9900-000, Carl Zeiss, Göttingen, Germany)
Emission Objective	10× NA 0.3 W N-Achroplan objective (420947-9900-000, Carl Zeiss, Göttingen, Germany)
Emission Filters	525/50 single-band bandpass filter (FF03-525/50-25, Semrock/AHF Analysentechnik AG, Tübingen, Germany)
Camera	high-resolution CCD (Clara, Andor, Belfast, United Kingdom), 14 bit, 1040×1392 pixel (pitch 6.45 µm)
Dataset File Type	TIFF, 16-bit grayscale (planes saved as Z stacks in ZIP-compressed container files, indicated as PL(ZS))
Pre-Mounting Preparation	no dechorionation
Mounting Method	cobweb holder mounting method (embryos are attached to a thin agarose film spanning a slotted hole)
Mounting Agarose	1% (wt/vol) low-melt agarose (6351.2, Carl Roth, Karlsruhe, Germany) in autoclaved tap water
Imaging Buffer	autoclaved tap water
Imaging Temperature	34.5°C
Embryogenic Events	blastoderm formation (partially), early gastrulation, germband elongation, dosal closure, muscular movement (partially)
Views	lateral (illumination dorsal)
Retrieval	hatched in the microscope
Dataset Size	66.4 Gigabyte
Dataset Access	10.5281/zenodo.13946250 + 10.5281/zenodo.13946266
Figures	Figure 2A
Supplementary Figures	Supplementary Figure 5A, B
Supplementary Videos	Supplementary Video 3
Comment	Embryo slightly covered by debris from TP0020 onward
Time Points (TP)	107 (TP0001-TP0107)
TP Interval	30 min
Total Time ((TP-1)×TP Interval)	53:00 h
Directions (DR)	1 (DR0001)
DR Orientations	0°
Channels (CH)	1 (CH0001)
CH0001 Excitation	488 nm
CH0001 Beam Waist Radius	~3.5 µm
CH0001 Rayleigh Length	~101 µm
CH0001 Laser Power	135 µW (close to the embryo)
CH0001 Exposure Time	50 ms
CH0001 Emission Filter	525/50 single-band bandpass filter
CH0001 Theoretical Lateral / Axial Resolution	~850 nm / ~3,200 nm
Tiles (TL)	2 (TL0001-TL0002)
Tiles Order	xyz / 1 in x / 2 in y / 1 in z
Planes (PL)	233 (PL0001-PL0233)
Z Spacing	2.58 µm
Z Distance (PL×Z Spacing)	601.14 µm
X-Dimensions (XD)	1040 pixels
X Spacing	0.645 µm
X Length (XD×X Spacing)	670.8 µm
Y-Dimensions (YD)	1392 pixels
Y Spacing	0.645 µm
Y Length (YD×Y Spacing)	897.84 µm

## Sheet: Netschitailo2025A-DS0004
Dataset (DS)	DS0004
Species	Apis mellifera (Linnaeus) Arthropoda → Insecta → Hymenoptera → Apidae
Subspecies / Strain	carnica
Line / Subline	Not Applicable
Genotype	Not Applicable
Imaging Culture	outdoor hive (6 Zander combs) with 1 queen, 103 to 105 workers
Imaging Culture Medium	natural environment (Institut für Bienenkunde, Oberusel, Germany)
Imaging Culture Rearing Conditions	natural environment (Institut für Bienenkunde, Oberusel, Germany)
Embryo Collection	queen caged for 1:30 h on small boxes with plasic combs (Jenter Queen Rearing Kit, Karl Jenter GmbH, Frickenhausen)
Pre-Imaging Treatment	mRNA solution injection 1:30 - 3 h after after embryo collection at room temperature in a humidified chamber injection of 600 ng/µl mRNA solution in nuclease-free water with a pressure of 720 hPa for 100 ms using ICSI-micropipettes (with spike, straight, ID: 5 μm, BA: 0°, BL: 0 mm, TL: ~ 8mm, PL: 55 mm, glass: BM100T-10P, VICsp-5-0-0-55, BioMedical Instruments, Zöllnitz), a MK1 micromanipulator (…
LSFM Implementation	sample chamber-based digital scanned laser light sheet fluorescence microscope (DSLM)
Laser Lines	488 nm / 60 mW diode laser (PhoxX 488-60, Omicron-Laserage Laserprodukte GmbH, Rodgau-Dudenhofen, Germany)
Excitation Objective	2.5× NA 0.06 EC Epiplan-Neofluar objective (422320-9900-000, Carl Zeiss, Göttingen, Germany)
Emission Objective	10× NA 0.3 W N-Achroplan objective (420947-9900-000, Carl Zeiss, Göttingen, Germany)
Emission Filters	525/50 single-band bandpass filter (FF03-525/50-25, Semrock/AHF Analysentechnik AG, Tübingen, Germany)
Camera	high-resolution CCD (Clara, Andor, Belfast, United Kingdom), 14 bit, 1040×1392 pixel (pitch 6.45 µm)
Dataset File Type	TIFF, 16-bit grayscale (planes saved as Z stacks in ZIP-compressed container files, indicated as PL(ZS))
Pre-Mounting Preparation	no dechorionation
Mounting Method	cobweb holder mounting method (embryos are attached to a thin agarose film spanning a slotted hole)
Mounting Agarose	1% (wt/vol) low-melt agarose (6351.2, Carl Roth, Karlsruhe, Germany) in autoclaved tap water
Imaging Buffer	autoclaved tap water
Imaging Temperature	34.5°C
Embryogenic Events	blastoderm formation (partially), early gastrulation (partially)
Views	dorsal
Retrieval	showed signs of tissue disintegration
Dataset Size	16.5 Gigabyte
Dataset Access	10.5281/zenodo.13946276
Figures	Figure 2A
Supplementary Figures	-
Supplementary Videos	-
Comment	-
Time Points (TP)	27 (TP0001-TP0027)
TP Interval	30 min
Total Time ((TP-1)×TP Interval)	13:00 h
Directions (DR)	1 (DR0001)
DR Orientations	0°
Channels (CH)	1 (CH0001)
CH0001 Excitation	488 nm
CH0001 Beam Waist Radius	~3.5 µm
CH0001 Rayleigh Length	~101 µm
CH0001 Laser Power	135 µW (close to the embryo)
CH0001 Exposure Time	50 ms
CH0001 Emission Filter	525/50 single-band bandpass filter
CH0001 Theoretical Lateral / Axial Resolution	~850 nm / ~3,200 nm
Tiles (TL)	2 (TL0001-TL0002)
Tiles Order	xyz / 1 in x / 2 in y / 1 in z
Planes (PL)	233 (PL0001-PL0233)
Z Spacing	2.58 µm
Z Distance (PL×Z Spacing)	601.14 µm
X-Dimensions (XD)	1040 pixels
X Spacing	0.645 µm
X Length (XD×X Spacing)	670.8 µm
Y-Dimensions (YD)	1392 pixels
Y Spacing	0.645 µm
Y Length (YD×Y Spacing)	897.84 µm

## Sheet: Netschitailo2025A-DS0005
Dataset (DS)	DS0005
Species	Apis mellifera (Linnaeus) Arthropoda → Insecta → Hymenoptera → Apidae
Subspecies / Strain	carnica
Line / Subline	Not Applicable
Genotype	Not Applicable
Imaging Culture	outdoor hive (6 Zander combs) with 1 queen, 103 to 105 workers
Imaging Culture Medium	natural environment (Institut für Bienenkunde, Oberusel, Germany)
Imaging Culture Rearing Conditions	natural environment (Institut für Bienenkunde, Oberusel, Germany)
Embryo Collection	queen caged for 1:30 h on small boxes with plasic combs (Jenter Queen Rearing Kit, Karl Jenter GmbH, Frickenhausen)
Pre-Imaging Treatment	mRNA solution injection 1:30 - 3 h after after embryo collection at room temperature in a humidified chamber injection of 600 ng/µl mRNA solution in nuclease-free water with a pressure of 720 hPa for 100 ms using ICSI-micropipettes (with spike, straight, ID: 5 μm, BA: 0°, BL: 0 mm, TL: ~ 8mm, PL: 55 mm, glass: BM100T-10P, VICsp-5-0-0-55, BioMedical Instruments, Zöllnitz), a MK1 micromanipulator (…
LSFM Implementation	sample chamber-based digital scanned laser light sheet fluorescence microscope (DSLM)
Laser Lines	488 nm / 60 mW diode laser (PhoxX 488-60, Omicron-Laserage Laserprodukte GmbH, Rodgau-Dudenhofen, Germany)
Excitation Objective	2.5× NA 0.06 EC Epiplan-Neofluar objective (422320-9900-000, Carl Zeiss, Göttingen, Germany)
Emission Objective	10× NA 0.3 W N-Achroplan objective (420947-9900-000, Carl Zeiss, Göttingen, Germany)
Emission Filters	525/50 single-band bandpass filter (FF03-525/50-25, Semrock/AHF Analysentechnik AG, Tübingen, Germany)
Camera	high-resolution CCD (Clara, Andor, Belfast, United Kingdom), 14 bit, 1040×1392 pixel (pitch 6.45 µm)
Dataset File Type	TIFF, 16-bit grayscale (planes saved as Z stacks in ZIP-compressed container files, indicated as PL(ZS))
Pre-Mounting Preparation	no dechorionation
Mounting Method	cobweb holder mounting method (embryos are attached to a thin agarose film spanning a slotted hole)
Mounting Agarose	1% (wt/vol) low-melt agarose (6351.2, Carl Roth, Karlsruhe, Germany) in autoclaved tap water
Imaging Buffer	autoclaved tap water
Imaging Temperature	34.5°C
Embryogenic Events	blastoderm formation (partially), early gastrulation, germband elongation, dosal closure (partially)
Views	ventrolateral (illumination ventrolateral)
Retrieval	-
Dataset Size	47.3 Gigabyte
Dataset Access	10.5281/zenodo.13946290
Figures	Figure 3C
Supplementary Figures	Supplementary Figure 5A, B
Supplementary Videos	-
Comment	-
Time Points (TP)	54 (TP0001-TP0054)
TP Interval	30 min
Total Time ((TP-1)×TP Interval)	26:30 h
Directions (DR)	1 (DR0001)
DR Orientations	0°
Channels (CH)	1 (CH0001)
CH0001 Excitation	488 nm
CH0001 Beam Waist Radius	~3.5 µm
CH0001 Rayleigh Length	~101 µm
CH0001 Laser Power	135 µW (close to the embryo)
CH0001 Exposure Time	50 ms
CH0001 Emission Filter	525/50 single-band bandpass filter
CH0001 Theoretical Lateral / Axial Resolution	~850 nm / ~3,200 nm
Tiles (TL)	3 (TL0001-TL0003)
Tiles Order	xyz / 1 in x / 3 in y / 1 in z
Planes (PL)	233 (PL0001-PL0233)
Z Spacing	2.58 µm
Z Distance (PL×Z Spacing)	601.14 µm
X-Dimensions (XD)	1040 pixels
X Spacing	0.645 µm
X Length (XD×X Spacing)	670.8 µm
Y-Dimensions (YD)	1392 pixels
Y Spacing	0.645 µm
Y Length (YD×Y Spacing)	897.84 µm

## Sheet: Netschitailo2025A-DS0006
Dataset (DS)	DS0006
Species	Apis mellifera (Linnaeus) Arthropoda → Insecta → Hymenoptera → Apidae
Subspecies / Strain	carnica
Line / Subline	Not Applicable
Genotype	Not Applicable
Imaging Culture	outdoor hive (6 Zander combs) with 1 queen, 103 to 105 workers
Imaging Culture Medium	natural environment (Institut für Bienenkunde, Oberusel, Germany)
Imaging Culture Rearing Conditions	natural environment (Institut für Bienenkunde, Oberusel, Germany)
Embryo Collection	queen caged for 1:30 h on small boxes with plasic combs (Jenter Queen Rearing Kit, Karl Jenter GmbH, Frickenhausen)
Pre-Imaging Treatment	mRNA solution injection 1:30 - 3 h after after embryo collection at room temperature in a humidified chamber injection of 600 ng/µl mRNA solution in nuclease-free water with a pressure of 720 hPa for 100 ms using ICSI-micropipettes (with spike, straight, ID: 5 μm, BA: 0°, BL: 0 mm, TL: ~ 8mm, PL: 55 mm, glass: BM100T-10P, VICsp-5-0-0-55, BioMedical Instruments, Zöllnitz), a MK1 micromanipulator (…
LSFM Implementation	sample chamber-based digital scanned laser light sheet fluorescence microscope (DSLM)
Laser Lines	488 nm / 60 mW diode laser (PhoxX 488-60, Omicron-Laserage Laserprodukte GmbH, Rodgau-Dudenhofen, Germany)
Excitation Objective	2.5× NA 0.06 EC Epiplan-Neofluar objective (422320-9900-000, Carl Zeiss, Göttingen, Germany)
Emission Objective	10× NA 0.3 W N-Achroplan objective (420947-9900-000, Carl Zeiss, Göttingen, Germany)
Emission Filters	525/50 single-band bandpass filter (FF03-525/50-25, Semrock/AHF Analysentechnik AG, Tübingen, Germany)
Camera	high-resolution CCD (Clara, Andor, Belfast, United Kingdom), 14 bit, 1040×1392 pixel (pitch 6.45 µm)
Dataset File Type	TIFF, 16-bit grayscale (planes saved as Z stacks in ZIP-compressed container files, indicated as PL(ZS))
Pre-Mounting Preparation	no dechorionation
Mounting Method	cobweb holder mounting method (embryos are attached to a thin agarose film spanning a slotted hole)
Mounting Agarose	1% (wt/vol) low-melt agarose (6351.2, Carl Roth, Karlsruhe, Germany) in autoclaved tap water
Imaging Buffer	autoclaved tap water
Imaging Temperature	34.5°C
Embryogenic Events	blastoderm formation (partially), early gastrulation, germband elongation, dosal closure, muscular movement (partially)
Views	lateral (illumination ventral)
Retrieval	hatched in the microscope
Dataset Size	55.3 Gigabyte
Dataset Access	10.5281/zenodo.13946304 + 10.5281/zenodo.13946311
Figures	-
Supplementary Figures	-
Supplementary Videos	-
Comment	-
Time Points (TP)	94 (TP0001-TP0094)
TP Interval	30 min
Total Time ((TP-1)×TP Interval)	46:30 h
Directions (DR)	1 (DR0001)
DR Orientations	0°
Channels (CH)	1 (CH0001)
CH0001 Excitation	488 nm
CH0001 Beam Waist Radius	~3.5 µm
CH0001 Rayleigh Length	~101 µm
CH0001 Laser Power	135 µW (close to the embryo)
CH0001 Exposure Time	50 ms
CH0001 Emission Filter	525/50 single-band bandpass filter
CH0001 Theoretical Lateral / Axial Resolution	~850 nm / ~3,200 nm
Tiles (TL)	2 (TL0001-TL0002)
Tiles Order	xyz / 1 in x / 2 in y / 1 in z
Planes (PL)	233 (PL0001-PL0233)
Z Spacing	2.58 µm
Z Distance (PL×Z Spacing)	601.14 µm
X-Dimensions (XD)	1040 pixels
X Spacing	0.645 µm
X Length (XD×X Spacing)	670.8 µm
Y-Dimensions (YD)	1392 pixels
Y Spacing	0.645 µm
Y Length (YD×Y Spacing)	897.84 µm

## Sheet: Netschitailo2025A-DS0007
Dataset (DS)	DS0007
Species	Apis mellifera (Linnaeus) Arthropoda → Insecta → Hymenoptera → Apidae
Subspecies / Strain	carnica
Line / Subline	Not Applicable
Genotype	Not Applicable
Imaging Culture	outdoor hive (6 Zander combs) with 1 queen, 103 to 105 workers
Imaging Culture Medium	natural environment (Institut für Bienenkunde, Oberusel, Germany)
Imaging Culture Rearing Conditions	natural environment (Institut für Bienenkunde, Oberusel, Germany)
Embryo Collection	queen caged for 1:30 h on small boxes with plasic combs (Jenter Queen Rearing Kit, Karl Jenter GmbH, Frickenhausen)
Pre-Imaging Treatment	mRNA solution injection 1:30 - 3 h after after embryo collection at room temperature in a humidified chamber injection of 600 ng/µl mRNA solution in nuclease-free water with a pressure of 720 hPa for 100 ms using ICSI-micropipettes (with spike, straight, ID: 5 μm, BA: 0°, BL: 0 mm, TL: ~ 8mm, PL: 55 mm, glass: BM100T-10P, VICsp-5-0-0-55, BioMedical Instruments, Zöllnitz), a MK1 micromanipulator (…
LSFM Implementation	sample chamber-based digital scanned laser light sheet fluorescence microscope (DSLM)
Laser Lines	488 nm / 60 mW diode laser (PhoxX 488-60, Omicron-Laserage Laserprodukte GmbH, Rodgau-Dudenhofen, Germany)
Excitation Objective	2.5× NA 0.06 EC Epiplan-Neofluar objective (422320-9900-000, Carl Zeiss, Göttingen, Germany)
Emission Objective	10× NA 0.3 W N-Achroplan objective (420947-9900-000, Carl Zeiss, Göttingen, Germany)
Emission Filters	525/50 single-band bandpass filter (FF03-525/50-25, Semrock/AHF Analysentechnik AG, Tübingen, Germany)
Camera	high-resolution CCD (Clara, Andor, Belfast, United Kingdom), 14 bit, 1040×1392 pixel (pitch 6.45 µm)
Dataset File Type	TIFF, 16-bit grayscale (planes saved as Z stacks in ZIP-compressed container files, indicated as PL(ZS))
Pre-Mounting Preparation	no dechorionation
Mounting Method	cobweb holder mounting method (embryos are attached to a thin agarose film spanning a slotted hole)
Mounting Agarose	1% (wt/vol) low-melt agarose (6351.2, Carl Roth, Karlsruhe, Germany) in autoclaved tap water
Imaging Buffer	autoclaved tap water
Imaging Temperature	34.5°C
Embryogenic Events	blastoderm formation (partially), early gastrulation, germband elongation, dosal closure, muscular movement (partially)
Views	ventral
Retrieval	hatched in the microscope
Dataset Size	58.0 Gigabyte
Dataset Access	10.5281/zenodo.13946322 + 10.5281/zenodo.13946332
Figures	-
Supplementary Figures	Supplementary Figure 5A, B
Supplementary Videos	-
Comment	-
Time Points (TP)	97 (TP0001-TP0097)
TP Interval	30 min
Total Time ((TP-1)×TP Interval)	48:00 h
Directions (DR)	1 (DR0001)
DR Orientations	0°
Channels (CH)	1 (CH0001)
CH0001 Excitation	488 nm
CH0001 Beam Waist Radius	~3.5 µm
CH0001 Rayleigh Length	~101 µm
CH0001 Laser Power	135 µW (close to the embryo)
CH0001 Exposure Time	50 ms
CH0001 Emission Filter	525/50 single-band bandpass filter
CH0001 Theoretical Lateral / Axial Resolution	~850 nm / ~3,200 nm
Tiles (TL)	2 (TL0001-TL0002)
Tiles Order	xyz / 1 in x / 2 in y / 1 in z
Planes (PL)	233 (PL0001-PL0233)
Z Spacing	2.58 µm
Z Distance (PL×Z Spacing)	601.14 µm
X-Dimensions (XD)	1040 pixels
X Spacing	0.645 µm
X Length (XD×X Spacing)	670.8 µm
Y-Dimensions (YD)	1392 pixels
Y Spacing	0.645 µm
Y Length (YD×Y Spacing)	897.84 µm

## Sheet: Netschitailo2025A-DS0008
Dataset (DS)	DS0008
Species	Apis mellifera (Linnaeus) Arthropoda → Insecta → Hymenoptera → Apidae
Subspecies / Strain	carnica
Line / Subline	Not Applicable
Genotype	Not Applicable
Imaging Culture	outdoor hive (6 Zander combs) with 1 queen, 103 to 105 workers
Imaging Culture Medium	natural environment (Institut für Bienenkunde, Oberusel, Germany)
Imaging Culture Rearing Conditions	natural environment (Institut für Bienenkunde, Oberusel, Germany)
Embryo Collection	queen caged for 1:30 h on small boxes with plasic combs (Jenter Queen Rearing Kit, Karl Jenter GmbH, Frickenhausen)
Pre-Imaging Treatment	mRNA solution injection 1:30 - 3 h after after embryo collection at room temperature in a humidified chamber injection of 600 ng/µl mRNA solution in nuclease-free water with a pressure of 720 hPa for 100 ms using ICSI-micropipettes (with spike, straight, ID: 5 μm, BA: 0°, BL: 0 mm, TL: ~ 8mm, PL: 55 mm, glass: BM100T-10P, VICsp-5-0-0-55, BioMedical Instruments, Zöllnitz), a MK1 micromanipulator (…
LSFM Implementation	sample chamber-based digital scanned laser light sheet fluorescence microscope (DSLM)
Laser Lines	488 nm / 60 mW diode laser (PhoxX 488-60, Omicron-Laserage Laserprodukte GmbH, Rodgau-Dudenhofen, Germany)
Excitation Objective	2.5× NA 0.06 EC Epiplan-Neofluar objective (422320-9900-000, Carl Zeiss, Göttingen, Germany)
Emission Objective	10× NA 0.3 W N-Achroplan objective (420947-9900-000, Carl Zeiss, Göttingen, Germany)
Emission Filters	525/50 single-band bandpass filter (FF03-525/50-25, Semrock/AHF Analysentechnik AG, Tübingen, Germany)
Camera	high-resolution CCD (Clara, Andor, Belfast, United Kingdom), 14 bit, 1040×1392 pixel (pitch 6.45 µm)
Dataset File Type	TIFF, 16-bit grayscale (planes saved as Z stacks in ZIP-compressed container files, indicated as PL(ZS))
Pre-Mounting Preparation	no dechorionation
Mounting Method	cobweb holder mounting method (embryos are attached to a thin agarose film spanning a slotted hole)
Mounting Agarose	1% (wt/vol) low-melt agarose (6351.2, Carl Roth, Karlsruhe, Germany) in autoclaved tap water
Imaging Buffer	autoclaved tap water
Imaging Temperature	34.5°C
Embryogenic Events	blastoderm formation (partially), early gastrulation, germband elongation, dosal closure (partially)
Views	ventral
Retrieval	-
Dataset Size	69.7 Gigabyte
Dataset Access	10.5281/zenodo.13946334 + 10.5281/zenodo.13946351 + 10.5281/zenodo.13946356
Figures	Figure 3C
Supplementary Figures	Supplementary Figure 5A, B
Supplementary Videos	-
Comment	-
Time Points (TP)	76 (TP0001-TP076)
TP Interval	30 min
Total Time ((TP-1)×TP Interval)	37:30 h
Directions (DR)	1 (DR0001)
DR Orientations	0°
Channels (CH)	1 (CH0001)
CH0001 Excitation	488 nm
CH0001 Beam Waist Radius	~3.5 µm
CH0001 Rayleigh Length	~101 µm
CH0001 Laser Power	135 µW (close to the embryo)
CH0001 Exposure Time	50 ms
CH0001 Emission Filter	525/50 single-band bandpass filter
CH0001 Theoretical Lateral / Axial Resolution	~850 nm / ~3,200 nm
Tiles (TL)	3 (TL0001-TL0003)
Tiles Order	xyz / 1 in x / 3 in y / 1 in z
Planes (PL)	233 (PL0001-PL0233)
Z Spacing	2.58 µm
Z Distance (PL×Z Spacing)	601.14 µm
X-Dimensions (XD)	1040 pixels
X Spacing	0.645 µm
X Length (XD×X Spacing)	670.8 µm
Y-Dimensions (YD)	1392 pixels
Y Spacing	0.645 µm
Y Length (YD×Y Spacing)	897.84 µm

## Sheet: Netschitailo2025A-DS0009
Dataset (DS)	DS0009
Species	Apis mellifera (Linnaeus) Arthropoda → Insecta → Hymenoptera → Apidae
Subspecies / Strain	carnica
Line / Subline	Not Applicable
Genotype	Not Applicable
Imaging Culture	outdoor hive (6 Zander combs) with 1 queen, 103 to 105 workers
Imaging Culture Medium	natural environment (Institut für Bienenkunde, Oberusel, Germany)
Imaging Culture Rearing Conditions	natural environment (Institut für Bienenkunde, Oberusel, Germany)
Embryo Collection	queen caged for 1:30 h on small boxes with plasic combs (Jenter Queen Rearing Kit, Karl Jenter GmbH, Frickenhausen)
Pre-Imaging Treatment	mRNA solution injection 1:30 - 3 h after after embryo collection at room temperature in a humidified chamber injection of 600 ng/µl mRNA solution in nuclease-free water with a pressure of 720 hPa for 100 ms using ICSI-micropipettes (with spike, straight, ID: 5 μm, BA: 0°, BL: 0 mm, TL: ~ 8mm, PL: 55 mm, glass: BM100T-10P, VICsp-5-0-0-55, BioMedical Instruments, Zöllnitz), a MK1 micromanipulator (…
LSFM Implementation	sample chamber-based digital scanned laser light sheet fluorescence microscope (DSLM)
Laser Lines	488 nm / 60 mW diode laser (PhoxX 488-60, Omicron-Laserage Laserprodukte GmbH, Rodgau-Dudenhofen, Germany)
Excitation Objective	2.5× NA 0.06 EC Epiplan-Neofluar objective (422320-9900-000, Carl Zeiss, Göttingen, Germany)
Emission Objective	10× NA 0.3 W N-Achroplan objective (420947-9900-000, Carl Zeiss, Göttingen, Germany)
Emission Filters	525/50 single-band bandpass filter (FF03-525/50-25, Semrock/AHF Analysentechnik AG, Tübingen, Germany)
Camera	high-resolution CCD (Clara, Andor, Belfast, United Kingdom), 14 bit, 1040×1392 pixel (pitch 6.45 µm)
Dataset File Type	TIFF, 16-bit grayscale (planes saved as Z stacks in ZIP-compressed container files, indicated as PL(ZS))
Pre-Mounting Preparation	no dechorionation
Mounting Method	cobweb holder mounting method (embryos are attached to a thin agarose film spanning a slotted hole)
Mounting Agarose	1% (wt/vol) low-melt agarose (6351.2, Carl Roth, Karlsruhe, Germany) in autoclaved tap water
Imaging Buffer	autoclaved tap water
Imaging Temperature	34.5°C
Embryogenic Events	blastoderm formation (partially), early gastrulation, germband elongation, dosal closure, muscular movement (partially)
Views	lateral (illumination dorsal)
Retrieval	-
Dataset Size	62.1 Gigabyte
Dataset Access	10.5281/zenodo.13946364 + 10.5281/zenodo.13946373
Figures	-
Supplementary Figures	Supplementary Figure 5A, B
Supplementary Videos	-
Comment	-
Time Points (TP)	100 (TP0001-TP0100)
TP Interval	30 min
Total Time ((TP-1)×TP Interval)	49:30 h
Directions (DR)	1 (DR0001)
DR Orientations	0°
Channels (CH)	1 (CH0001)
CH0001 Excitation	488 nm
CH0001 Beam Waist Radius	~3.5 µm
CH0001 Rayleigh Length	~101 µm
CH0001 Laser Power	135 µW (close to the embryo)
CH0001 Exposure Time	50 ms
CH0001 Emission Filter	525/50 single-band bandpass filter
CH0001 Theoretical Lateral / Axial Resolution	~850 nm / ~3,200 nm
Tiles (TL)	2 (TL0001-TL0002)
Tiles Order	xyz / 1 in x / 2 in y / 1 in z
Planes (PL)	233 (PL0001-PL0233)
Z Spacing	2.58 µm
Z Distance (PL×Z Spacing)	601.14 µm
X-Dimensions (XD)	1040 pixels
X Spacing	0.645 µm
X Length (XD×X Spacing)	670.8 µm
Y-Dimensions (YD)	1392 pixels
Y Spacing	0.645 µm
Y Length (YD×Y Spacing)	897.84 µm

## Sheet: Netschitailo2025A-DS0010
Dataset (DS)	DS0010
Species	Tribolium castaneum (Herbst) Arthropoda → Insecta → Coleoptera → Tenebrionidae
Line / Subline	AGOC{Zen1'#O(LA)-mEmerald} #1
Genotype	single insertion / (mC/mC) homozygous
Imaging Culture	~200-500 adults, less than 2 months old
Imaging Culture Medium	full grain wheat flour (113061006, Demeter, Darmstadt, Germany) supplemented with 5% (wt/wt) inactive dry yeast (62-106, Flystuff, San Diego, CA, USA)
Imaging Culture Rearing Conditions	12:00 h light / 12:00 h darkness at 32°C and 70% relative humidity (DR-41VL, Percival Scientific, Perry, IA, USA)
Embryo Collection	imaging cultures were given 01:00 h at room temperature (23±1°C) in egg laying medium (405 fine wheat flour (113061036, Demeter, Darmstadt, Germany) supplemented with 5% (wt/wt) inactive dry yeast (62-106, Flystuff, San Diego, CA, USA) to lay embryos
Pre-Imaging Incubation	incubation for ~15:00 h at room temperature (23±1°C), embryo mounting for ~01:00 h at room temperature (23±1°C), resulting in a total of ~16:00 h incubation at room temperature (23±1°C)
LSFM Implementation	sample chamber-based digital scanned laser light sheet fluorescence microscope (DSLM)
Laser Lines	488 nm / 60 mW diode laser (PhoxX 488-60, Omicron-Laserage Laserprodukte GmbH, Rodgau-Dudenhofen, Germany)
Excitation Objective	2.5× NA 0.06 EC Epiplan-Neofluar objective (422320-9900-000, Carl Zeiss, Göttingen, Germany)
Emission Objective	10× NA 0.3 W N-Achroplan objective (420947-9900-000, Carl Zeiss, Göttingen, Germany)
Emission Filters	525/50 single-band bandpass filter (FF03-525/50-25, Semrock/AHF Analysentechnik AG, Tübingen, Germany)
Camera	high-resolution CCD (Clara, Andor, Belfast, United Kingdom), 14 bit, 1040×1392 pixel (pitch 6.45 µm)
Dataset File Type	TIFF, 16-bit grayscale (planes saved as Z stacks in ZIP-compressed container files, indicated as PL(ZS))
Pre-Mounting Preparation	dechorionation by washing ~60 s in a 1:9 mixture of ~10% (vol/vol) sodium hypochlorite (425044-250ML, Sigma Aldrich, Taufkirchen, Germany) and autoclaved tap water
Mounting Method	cobweb holder mounting method (embryos are attached to a thin agarose film spanning a slotted hole)
Mounting Agarose	1% (wt/vol) low-melt agarose (6351.2, Carl Roth, Karlsruhe, Germany) in autoclaved tap water
Imaging Buffer	autoclaved tap water
Imaging Temperature	room temperature (23±1°C)
Embryogenic Events	early gastrulation (partially), germband elongation, germband retraction (partially)
Views	ventral, lateral, dorsal, lateral
Retrieval	developed to healthy and fertile adult
Dataset Size	26.0 Gigabyte
Dataset Access	10.5281/zenodo.13950200
Figures	Figure 3B
Supplementary Figures	Supplementary Figure 5C, D
Supplementary Videos	-
Comment	-
Time Points (TP)	101 (TP0001-TP0101)
TP Interval	30 min
Total Time ((TP-1)×TP Interval)	50:00 h
Directions (DR)	4 (DR0001-DR0004)
DR Orientations	0°, 90°, 180°, 270°
Channels (CH)	1 (CH0001)
CH0001 Excitation	488 nm
CH0001 Beam Waist Radius	~3.5 µm
CH0001 Rayleigh Length	~102 µm
CH0001 Laser Power	135 µW (close to the embryo)
CH0001 Exposure Time	50 ms
CH0001 Emission Filter	525/50 single-band bandpass filter
CH0001 Theoretical Lateral / Axial Resolution	~850 nm / ~3,200 nm
Tiles (TL)	-
Tiles Order	-
Planes (PL)	150 (PL0001-PL0150)
Z Spacing	2.58 µm
Z Distance (PL×Z Spacing)	387.0 µm
X-Dimensions (XD)	600 pixels
X Spacing	0.645 µm
X Length (XD×X Spacing)	387.0 µm
Y-Dimensions (YD)	1100 pixels
Y Spacing	0.645 µm
Y Length (YD×Y Spacing)	709.5 µm

[truncated: 8 more sheets: Netschitailo2025A-DS0011, Netschitailo2025A-DS0012, Netschitailo2025A-DS0013, Netschitailo2025A-DS0014, Netschitailo2025A-DS0015, Netschitailo2025A-DS0016, Netschitailo2025A-DS0017, Netschitailo2025A-DS0018]
